# Supplementary material for: Supplementation of Vitamin D3 and Fructooligosaccharides Downregulates Intestinal Defensins and Reduces the Species Abundance of Romboutsia ilealis in C57BL/6J Mice
Source: Nutrients. 2024 Jul 11;16(14):2236. doi: 10.3390/nu16142236 (PMC11280458; doi:10.3390/nu16142236)
Supplement: Supplementary file 1 [file nutrients-16-02236-s001.zip]

Archive with 1 entries (1 files):
- nutrients-3081651-supplementary.jpg
